# Supplementary material for: Comprehensive Immune Profiling Unveils a Subset of Leiomyosarcoma with “Hot” Tumor Immune Microenvironment
Source: Cancers (Basel). 2023 Jul 21;15(14):3705. doi: 10.3390/cancers15143705 (PMC10378143; doi:10.3390/cancers15143705)
Supplement: Supplementary file 1 [file cancers-15-03705-s001.zip]

Archive with 1 entries (1 files):
- cancers-2494501-supplementary.pdf
